# Supplementary material for: Rich in Phenolics—Strong Antioxidant Fruit? Comparative Study of 25 Strawberry Cultivars
Source: Plants (Basel). 2022 Dec 17;11(24):3566. doi: 10.3390/plants11243566 (PMC9784063; doi:10.3390/plants11243566)
Supplement: Supplementary file 1 [file plants-11-03566-s001.zip]

Archive with 1 entries (1 files):
- plants-2087203-supplementary.pdf
